# Supplementary material for: Dental caries as a risk factor for bacterial blood stream infection (BSI) in children undergoing hematopoietic cell transplantation (HCT)
Source: PeerJ. 2022 Sep 23;10:e14040. doi: 10.7717/peerj.14040 (PMC9511999; doi:10.7717/peerj.14040)
Supplement: Supplemental Information 5 [file peerj-10-14040-s005.csv]

	age	gender	HCT.type	cell.type	BSI	muc.days	muc.grade	cariesRisk
1	8	0	1	1	0	15	3	1
2	10	0	1	1	0	20	4	0
3	18.1	0	1	1	0	13	4	1
4	12	1	1	1	0	10	4	0
5	3.3	1	1	1	0	10	3	0
6	16	0	1	1	0	11	3	1
7	10.2	0	1	1	0	18	3	0
8	21	0	0	1	0	23	3	0
9	13	0	0	1	0	10	3	1
10	7	1	0	1	1	23	3	1
11	19	1	0	1	0	17	3	0
12	17	0	0	0	0	0	0	0
13	15	1	0	1	0	10	2	0
14	19	0	0	0	1	10	3	1
15	19	1	0	0	0	7	2	0
16	11	1	0	1	0	7	1	1
17	12	1	0	1	0	10	2	0
18	21	0	0	1	0	0	2	1
19	17	0	0	1	0	18	2	0
20	17	1	0	1	1	0	0	1
21	21	0	0	1	0	15	2	1
22	15	0	0	1	0	18	4	1
23	14	1	1	1	0	15	3	0
24	20.9	1	1	1	0	0	0	0
25	16.9	1	0	1	0	24	4	0
26	24.9	1	0	1	0	9	3	0
27	1.3	1	1	1	1	0	0	0
28	0.75	1	0	0	0	0	0	0
29	1.58	1	1	1	1	5	1	1
30	2	0	1	1	0	30	3	0
31	1	1	1	1	0	0	0	0
32	2	0	1	1	1	13	3	0
33	6	1	1	1	0	14	1	0
34	3.4	1	1	1	0	33	3	0
35	5.4	0	0	1	1	4	2	1
36	0.7	1	1	1	0	14	3	0
37	1	1	0	0	0	0	0	0
38	2.8	0	1	1	0	0	0	0
39	4.5	1	1	1	0	13	3	0
40	2.1	1	1	1	0	15	2	0
41	2.8	1	1	1	0	14	3	1
